# Supplementary material for: High-Sensitivity and Temperature-Robust Gas Sensor Based on Magnetically Induced Differential Mode Splitting in InSb Photonic Crystals
Source: Sensors (Basel). 2026 Mar 18;26(6):1914. doi: 10.3390/s26061914 (PMC13030384; doi:10.3390/s26061914)
Supplement: Supplementary file 1 [file sensors-26-01914-s001.zip]

Archive with 1 entries (1 files):
- sensors-4190692-supplementary.pdf
